# Supplementary material for: Using RNA-seq to identify suitable housekeeping genes for hypoxia studies in human adipose-derived stem cells
Source: BMC Mol Cell Biol. 2023 Apr 17;24:16. doi: 10.1186/s12860-023-00475-4 (PMC10108514; doi:10.1186/s12860-023-00475-4)
Supplement: Supplementary file 2 — Additional file 2. Preliminary qRT-PCR data analysis of RPL13A, TBP, GAPDH, B2M, VEGFA, using RNA extracted of hADSC cultured in normal and hypoxic conditions. [file 12860_2023_475_MOESM2_ESM.xlsx]

## Sheet: Read.me
Additional File 2. Preliminary qRT-PCR data analysis of RPL13A, TBP, GAPDH, B2M, VEGFA, using RNA extracted of hADSC cultured in normal and hypoxic conditions.
Data analysis performed using each potential HKG as the reference gene to calculate fold change in VEGFA gene expressions

## Sheet: qRT-PCR
Well	Target	Sample	Cq	Cq Mean	dCt (to GAPDH)	av samples	ddCt (Hx/Nx)	2^-ddCt	FC (against GAPDH)	deltaCt (to B2M)	av samples	ddCt (Hx/Nx)	2^-ddCt	FC (against B2M)	deltaCt (to TBP)	av samples	ddCt (Hx/Nx)	2^-ddCt	FC (against TBP)	deltaCt (to RPL13A)	av samples	ddCt (Hx/Nx)	2^-ddCt	FC (against RPL13A)
1A01	GAPDH	1	15.8256	15.1686	0	0	0	1		-12.646	-12.6271	-4.6129	24.4693	24.4693	-12.9644	-12.1691	-4.56884	23.7333	23.7333	-0.0245332	-0.177645	-1.89569	3.721	3.721
1A02	GAPDH	1	15.5096			0	0				0.0267315	1.05854				1.12468	1.33427				0.216532	0.962163
1A03	GAPDH	1	14.1704			0	0				0.018902	0.748501				0.795267	0.943472				0.153111	0.680352
1B01	B2M	1	28.0098	27.8145	12.646	12.6271	4.6129	0.0408675	-24.4693	0	0	0	1		-0.31843	0.457935	0.0440612	0.969921	-1.03101	12.6215	12.4494	2.71721	0.152068	-6.57601
1B02	B2M	1	28.1456			0.0267315	1.05854				0	0				1.09795	2.33935				0.243264	2.0207
1B03	B2M	1	27.2883			0.018902	0.748501				0	0				0.776365	1.65417				0.172013	1.42885
1C01	VEGFA	1	31.0424	30.819	15.6504	15.2108	1.68364	0.311295	-3.21239	3.00446	2.58376	-2.92926	7.61718	7.61718	2.68603	3.04169	-2.8852	7.38807	7.38807	15.6259	15.0332	-0.212045	1.15833	1.15833
1C02	VEGFA	1	30.6894			0.621692	0.67194				0.594961	1.67702				0.502985	0.662331				0.838225	1.53361
1C03	VEGFA	1	30.7252			0.439603	0.475133				0.420701	1.18583				0.355664	0.468339				0.592714	1.08442
1D01	TBP	1	31.3019	28.133	12.9644	12.1691	4.56884	0.0421349	-23.7333	0.31843	-0.457935	-0.0440612	1.03101	1.03101	0	0	0	1		12.9399	11.9915	2.67315	0.156784	-6.37821
1D02	TBP	1	25.7116			1.12468	1.33427				1.09795	2.33935				0	0				1.34121	1.87725
1D03	TBP	1	27.3855			0.795267	0.943472				0.776365	1.65417				0	0				0.948378	1.32741
1E01	RPL13A	1	15.7269	15.1931	0.0245332	0.177645	1.89569	0.268745	-3.721	-12.6215	-12.4494	-2.71721	6.57601	6.57601	-12.9399	-11.9915	-2.67315	6.37821	6.37821	0	0	0	1
1E02	RPL13A	1	15.0075			0.216532	0.962163				0.243264	2.0207				1.34121	1.87725				0	0
1E03	RPL13A	1	14.8448			0.153111	0.680352				0.172013	1.42885				0.948378	1.32741				0	0
1G04	Blank	1	NA	0
1G05	Blank	1	NA
1G06	Blank	1	NA
1A04	GAPDH	2	14.4122	14.3323	0					-12.6082					-11.3739					-0.330756
1A05	GAPDH	2	14.2646
1A06	GAPDH	2	14.3202
1B04	B2M	2	26.4314	26.9405	12.6082					0					1.2343					12.2774
1B05	B2M	2	27.0405
1B06	B2M	2	27.3496
1C04	VEGFA	2	29.2601	29.1036	14.7712					2.16306					3.39736					14.4405
1C05	VEGFA	2	29.2831
1C06	VEGFA	2	28.7675
1D04	TBP	2	26.6854	25.7062	11.3739					-1.2343					0					11.0431
1D05	TBP	2	26.5339
1D06	TBP	2	23.8993
1E04	RPL13A	2	14.6959	14.6631	0.330756					-12.2774					-11.0431					0
1E05	RPL13A	2	14.9246
1E06	RPL13A	2	14.3687
1G07	Blank	2	NA	0
1G08	Blank	2	NA
1G09	Blank	2	NA
1A07	GAPDH	3	16.9835	16.7399	0	0				-8.74378	-8.01418				-7.4521	-7.60031				2.24529	1.71805
1A08	GAPDH	3	16.7865			0					1.03181					0.209593					0.74563
1A09	GAPDH	3	16.4496			0					0.729599					0.148205					0.52724
1B07	B2M	3	26.5503	25.4836	8.74378	8.01418				0	0				1.29168	0.413874				10.9891	9.73223
1B08	B2M	3	25.3477			1.03181					0					1.2414					1.77744
1B09	B2M	3	24.5529			0.729599					0					0.877804					1.25684
1C07	VEGFA	3	30.4109	30.2315	13.4917	13.5272				4.74789	5.51302				6.03956	5.92689				15.737	15.2452
1C08	VEGFA	3	30.757			0.0502474					1.08206					0.159346					0.695383
1C09	VEGFA	3	29.5267			0.0355303					0.765129					0.112675					0.49171
1D07	TBP	3	24.8687	24.192	7.4521	7.60031				-1.29168	-0.413874				0	0				9.69739	9.31835
1D08	TBP	3	24.2671			0.209593					1.2414					0					0.536037
1D09	TBP	3	23.4401			0.148205					0.877804					0					0.379035
1E07	RPL13A	3	14.4442	14.4946	-2.24529	-1.71805				-10.9891	-9.73223				-9.69739	-9.31835				0	0
1E08	RPL13A	3	14.4592			0.74563					1.77744					0.536037					0
1E09	RPL13A	3	14.5803			0.52724					1.25684					0.379035					0
1G10	Blank	3	NA	0
1G11	Blank	3	NA
1G12	Blank	3	NA
1A10	GAPDH	4	15.7568	15.4498	0					-7.28458					-7.74851					1.19081
1A11	GAPDH	4	15.3867
1A12	GAPDH	4	15.206
1B10	B2M	4	23.157	22.7344	7.28458					0					-0.46393					8.47539
1B11	B2M	4	22.5396
1B12	B2M	4	22.5066
1C10	VEGFA	4	28.7594	29.0125	13.5627					6.27814					5.81421					14.7535
1C11	VEGFA	4	29.203
1C12	VEGFA	4	29.0752
1D10	TBP	4	23.2765	23.1983	7.74851					0.46393					0					8.93932
1D11	TBP	4	22.9233
1D12	TBP	4	23.3952
1E10	RPL13A	4	14.2173	14.259	-1.19081					-8.47539					-8.93932					0
1E11	RPL13A	4	14.2184
1E12	RPL13A	4	14.3413
1H01	Blank	4	NA	0
1H02	Blank	4	NA
1H03	Blank	4	NA
2A01	GAPDH	5	14.2181	14.1714	0	0	0	1		-10.479	-10.8456	-3.72656	13.2375	13.2375	-9.29368	-9.29957	-1.68663	3.21903	3.21903	-0.110723	-0.248501	-1.69666	3.24149	3.24149
2A02	GAPDH	5	14.203			0	0				0.518465	1.08658				0.00832734	0.219827				0.194847	0.490225
2A03	GAPDH	5	14.093			0	0				0.36661	0.76833				0.00588832	0.155441				0.137777	0.346641
2B01	B2M	5	24.4542	24.6504	10.479	10.8456	3.72656	0.0755431	-13.2375	0	0	0	1		1.18534	1.54606	2.03993	0.243176	-4.11225	10.3683	10.5971	2.0299	0.244872	-4.08376
2B02	B2M	5	24.43			0.518465	1.08658				0	0				0.510138	1.28975				0.323619	1.18711
2B03	B2M	5	25.0669			0.36661	0.76833				0	0				0.360722	0.911994				0.228833	0.839417
2C01	VEGFA	5	30.035	30.1082	15.9368	15.9931	1.03389	0.48839	-2.04754	5.45781	5.14742	-2.69266	6.46506	6.46506	6.64315	6.69348	-0.652735	1.57215	1.57215	15.8261	15.7446	-0.662765	1.58311	1.58311
2C02	VEGFA	5	30.1828			0.0795003	0.267315				0.438965	0.819267				0.071173	0.470487				0.115346	0.59854
2C03	VEGFA	5	30.1069			0.0562152	0.18902				0.310395	0.579309				0.0503269	0.332685				0.0815621	0.423231
2D01	TBP	5	23.4505	23.465	9.29368	9.29957	1.68663	0.310652	-3.21903	-1.18534	-1.54606	-2.03993	4.11225	4.11225	0	0	0	1		9.18296	9.05107	-0.0100298	1.00698	1.00698
2D02	TBP	5	23.5529			0.00832734	0.219827				0.510138	1.28975				0	0				0.186519	0.270398
2D03	TBP	5	23.3917			0.00588832	0.155441				0.360722	0.911994				0	0				0.131889	0.1912
2E01	RPL13A	5	14.2869	14.2821	0.110723	0.248501	1.69666	0.3085	-3.24149	-10.3683	-10.5971	-2.0299	4.08376	4.08376	-9.18296	-9.05107	0.0100298	0.993072	-1.00698	0	0	0	1
2E02	RPL13A	5	14.2904			0.194847	0.490225				0.323619	1.18711				0.186519	0.270398				0	0
2E03	RPL13A	5	14.269			0.137777	0.346641				0.228833	0.839417				0.131889	0.1912				0	0
2G04	Blank	5	NA	0
2G05	Blank	5	NA
2G06	Blank	5	NA
2A04	GAPDH	6	14.0281	14.0485	0					-11.2122					-9.30546					-0.386278
2A05	GAPDH	6	14.0568
2A06	GAPDH	6	14.0607
2B04	B2M	6	24.2957	25.2608	11.2122					0					1.90679					10.826
2B05	B2M	6	26.2259
2B06	B2M	6	NA
2C04	VEGFA	6	29.8882	30.0978	16.0493					4.83702					6.74381					15.663
2C05	VEGFA	6	30.011
2C06	VEGFA	6	30.3942
2D04	TBP	6	23.3663	23.354	9.30546					-1.90679					0					8.91918
2D05	TBP	6	23.3465
2D06	TBP	6	23.3492
2E04	RPL13A	6	14.5341	14.4348	0.386278					-10.826					-8.91918					0
2E05	RPL13A	6	14.381
2E06	RPL13A	6	14.3893
2G07	Blank	6	NA	0
2G08	Blank	6	NA
2G09	Blank	6	NA
2A07	GAPDH	7	15.9856	15.7297	0	0				-7.5208	-7.11908				-7.46339	-7.61294				1.65702	1.44816
2A08	GAPDH	7	15.4723			0					0.568117					0.2115					0.295378
2A09	GAPDH	7	15.731			0					0.401719					0.149553					0.208864
2B07	B2M	7	23.7537	23.2504	7.5208	7.11908				0	0				0.0574077	-0.493865				9.17782	8.56723
2B08	B2M	7	23.1587			0.568117					0					0.779617					0.863496
2B09	B2M	7	22.839			0.401719					0					0.551272					0.610584
2C07	VEGFA	7	30.635	30.8216	15.092	14.9592				7.57117	7.84008				7.62857	7.34622				16.749	16.4073
2C08	VEGFA	7	30.7934			0.187815					0.380302					0.399314					0.483193
2C09	VEGFA	7	31.0365			0.132805					0.268914					0.282358					0.341669
2D07	TBP	7	23.1448	23.193	7.46339	7.61294				-0.0574077	0.493865				0	0				9.12041	9.0611
2D08	TBP	7	23.2309			0.2115					0.779617					0					0.0838788
2D09	TBP	7	23.2034			0.149553					0.551272					0					0.0593112
2E07	RPL13A	7	14.0249	14.0726	-1.65702	-1.44816				-9.17782	-8.56723				-9.12041	-9.0611				0	0
2E08	RPL13A	7	14.0324			0.295378					0.863496					0.0838788					0
2E09	RPL13A	7	14.1606			0.208864					0.610584					0.0593112					0
2G10	Blank	7	NA	0
2G11	Blank	7	NA
2G12	Blank	7	NA
2A10	GAPDH	8	15.8666	15.8748	0					-6.71736					-7.7625					1.23929
2A11	GAPDH	8	15.7194
2A12	GAPDH	8	16.0383
2B10	B2M	8	22.6481	22.5921	6.71736					0					-1.04514					7.95665
2B11	B2M	8	22.6638
2B12	B2M	8	22.4645
2C10	VEGFA	8	31.1954	30.7011	14.8264					8.109					7.06386					16.0656
2C11	VEGFA	8	31.2344
2C12	VEGFA	8	29.6735
2D10	TBP	8	23.712	23.6373	7.7625					1.04514					0					9.00179
2D11	TBP	8	23.5851
2D12	TBP	8	23.6146
2E10	RPL13A	8	14.6204	14.6355	-1.23929					-7.95665					-9.00179					0
2E11	RPL13A	8	14.6345
2E12	RPL13A	8	14.6515
2H01	RPL13A	8	15.2072	15.2099
2H02	RPL13A	8	15.2126
2H03	Blank	8	NA
1H07	-	-	NA	0
1H08	-	-	NA
1H09	-	-	NA
1H10	-	-	NA	0
1H11	-	-	NA
1H12	-	-	NA
2H07	-	-	NA	0
2H08	-	-	NA
2H09	-	-	NA
2H10	-	-	NA	0
2H11	-	-	NA
2H12	-	-	NA
1F01	GAPDH	Blank	NA	34.3515
1F02	GAPDH	Blank	34.3515
1F03	GAPDH	Blank	NA
1F04	B2M	Blank	NA	0
1F05	B2M	Blank	NA
1F06	B2M	Blank	NA
1F07	VEGFA	Blank	NA	0
1F08	VEGFA	Blank	NA
1F09	VEGFA	Blank	NA
1F10	TBP	Blank	NA	0
1F11	TBP	Blank	NA
1F12	TBP	Blank	NA
1G01	RPL13A	Blank	NA	0
1G02	RPL13A	Blank	NA
1G03	RPL13A	Blank	NA
1H04	Blank	Blank	NA	0
1H05	Blank	Blank	NA
1H06	Blank	Blank	NA
2F01	GAPDH	Blank	NA	34.3992
2F02	GAPDH	Blank	NA
2F03	GAPDH	Blank	34.3992
2F04	B2M	Blank	NA	0
2F05	B2M	Blank	NA
2F06	B2M	Blank	NA
2F07	VEGFA	Blank	NA	0
2F08	VEGFA	Blank	NA
2F09	VEGFA	Blank	NA
2F10	TBP	Blank	NA	0
2F11	TBP	Blank	NA
2F12	TBP	Blank	NA
2G01	RPL13A	Blank	NA	0
2G02	RPL13A	Blank	NA
2G03	RPL13A	Blank	NA
2H04	Blank	Blank	NA	0
2H05	Blank	Blank	NA
2H06	Blank	Blank	NA
