# Supplementary material for: Using RNA-seq to identify suitable housekeeping genes for hypoxia studies in human adipose-derived stem cells
Source: BMC Mol Cell Biol. 2023 Apr 17;24:16. doi: 10.1186/s12860-023-00475-4 (PMC10108514; doi:10.1186/s12860-023-00475-4)
Supplement: Supplementary file 3 — Additional file 3. Ranking of normalised counts of RNAseq data of Nx-hADSC and Hx-hADSC curated for selected HKG candidates and calculated for CV. [file 12860_2023_475_MOESM3_ESM.xlsx]

## Sheet: Read.me
Additional File 3. Ranking of normalised counts of RNAseq data of Nx-hADSC and Hx-hADSC curated for selected HKG candidates and calculated for CV.
Normalised counts expressed in transcripts per million (TPM), and DESeq2-normalised counts (L2FC) from Nx-hADSC and Hx-hADSC RNAseq data of 5 donor cell lines (A,B,C,D,E) were curated for selected HKG candidates and calculated for CV. Both CV and normalised counts were used to rank HKG candidates.

## Sheet: SelectedHKG_RNAseqData
			TPM																												ABCDE			A			B			C			D			E			DESeq2
Geneid	Name	GeneSym	AH1	AH2	AH3	AN1	AN2	AN3	BH1	BH2	BH3	BN1	BN2	BN3	CH1	CH2	CH3	CN1	CN2	CN3	DH1	DH2	DH3	DN1	DN2	DN3	EH1	EH2	EN1	EN2	SD	mean	CV	Sda	meana	Cva	SDb	meanb	CVb	SDc	meanc	CVc	SDd	meand	CVd	Sde	meane	Cve	baseMean
NA	18S ribosomal RNA N1	RNA18SN1	NA	NA	NA	NA	NA	NA	NA	NA	NA	NA	NA	NA	NA	NA	NA	NA	NA	NA	NA	NA	NA	NA	NA	NA	NA	NA	NA	NA	#DIV/0!	#DIV/0!	#DIV/0!	0	#DIV/0!	#DIV/0!	0	#DIV/0!	#DIV/0!	0	#DIV/0!	#DIV/0!	0	#DIV/0!	#DIV/0!	0	#DIV/0!	#DIV/0!	NA
ENSG00000023330	Aminolevulinate, delta-, synthase 1	ALAS1	11.64	12.0374	9.48781	14.9788	13.9958	13.0874	8.65793	7.25182	5.9383	14.488	13.857	13.0297	11.7787	11.5677	9.25869	13.6007	14.0339	15.8836	15.758	15.9425	17.0233	16.5008	15.6375	15.9571	18.819	23.4675	24.6462	26.7629	4.79435	14.4674	0.331389	1.93625	12.5379	0.154432	3.69641	10.5371	0.350799	2.31077	12.6872	0.182134	0.525583	16.1365	0.0325711	3.35907	23.4239	0.143403	977.845
ENSG00000169919	Glucuronidase, beta	GUSB	9.78564	9.98763	10.1873	14.3145	14.3001	13.334	5.64095	5.51232	6.09013	11.3898	11.5162	11.8248	11.4794	11.5344	9.56101	10.7761	10.4449	13.1089	6.32826	6.90066	6.51546	6.84926	6.8288	7.15992	8.70884	9.14561	14.4059	14.4894	2.9225	9.93285	0.294226	2.221	11.9848	0.185317	3.20163	8.66236	0.369602	1.20462	11.1508	0.10803	0.296153	6.76372	0.0437855	3.19238	11.6874	0.273146	1087.17
ENSG00000047315	RNA polymerase II subunit B	POLR2B	17.074	17.2989	15.994	20.5185	19.8919	21.7993	11.5223	11.2545	10.0191	21.4834	19.859	19.5651	14.5772	14.2218	13.0037	22.2052	21.6421	24.6722	14.9621	13.7502	15.0587	15.25	15.2406	16.768	12.142	9.69744	20.8936	21.5802	4.1532	16.8552	0.246405	2.29078	18.7628	0.122092	5.19867	15.6172	0.33288	5.01042	18.3871	0.272497	0.962951	15.1716	0.0634706	6.04617	16.0783	0.376045	2733.16
ENSG00000072609	checkpoint with forkhead and ring finger domains	CHFR	0.39012	0.392729	0.30701	0.565352	0.578861	0.499618	0.731259	0.540368	0.490408	0.618342	0.679836	0.68815	0.476174	0.533326	0.375306	0.686964	0.696258	0.671682	0.603227	0.578259	0.582819	0.731291	0.675206	0.779943	1.62972	1.88443	1.44975	1.53881	0.396147	0.727687	0.544392	0.109083	0.455615	0.23942	0.0933887	0.624727	0.149487	0.132627	0.573285	0.231346	0.0843178	0.658457	0.128054	0.187497	1.62568	0.115335	330.904
ENSG00000147140	Non-POU domain containing, octamer-binding	NONO	59.3012	61.9984	52.5102	57.2894	60.4496	57.6934	56.9233	53.6588	47.348	52.6929	49.9739	50.1132	64.4504	61.6371	47.8933	53.961	53.2793	59.1514	39.8405	38.4205	40.0928	33.9507	31.9977	38.1452	33.5067	35.3166	44.7894	42.6403	9.81998	49.2509	0.199387	3.29123	58.207	0.0565435	3.36153	51.785	0.0649131	6.11899	56.7288	0.107864	3.3242	37.0746	0.0896626	5.49231	39.0632	0.1406	7539.82
ENSG00000160214	ribosomal RNA processing 1	RRP1	1.57177	1.53932	1.37784	2.83144	2.48159	2.24974	1.57963	1.46698	1.21173	2.23881	2.40637	2.64356	2.10118	2.31741	2.08401	2.45883	2.51116	2.43314	2.33793	2.44356	1.9037	2.79305	2.70079	2.44918	4.54346	5.46534	6.54589	6.11748	1.35227	2.6716	0.506166	0.594615	2.00862	0.296032	0.580402	1.92451	0.301584	0.18556	2.31762	0.0800646	0.313294	2.43803	0.128503	0.871469	5.66805	0.153751	298.262
ENSG00000100083	golgi associated, gamma adaptin ear containing, ARF binding protein 1	GGA1	1.04521	1.0103	0.966168	2.40088	2.20675	1.97776	1.03675	0.813998	0.801939	1.86886	2.08735	2.40868	1.52678	1.7203	1.34016	1.53985	1.84796	1.60315	2.32881	2.44026	1.69392	2.6067	2.28214	1.99818	2.64671	3.22495	3.32038	3.7839	0.766568	1.94746	0.393625	0.664761	1.60118	0.41517	0.704154	1.50293	0.468521	0.174573	1.59637	0.109357	0.328502	2.225	0.147641	0.467062	3.24399	0.143978	478.628
ENSG00000164924	Tyrosine 3-monooxygenase/tryptophan 5-monooxygenase activation protein, zeta	YWHAZ	57.2372	58.5409	55.1028	51.1377	51.1636	55.2406	58.0623	51.9966	53.4961	58.5616	53.72	53.3126	56.8685	56.37	50.9366	50.6545	48.2213	57.431	32.7849	32.6379	42.439	47.5571	49.7069	57.1945	25.7956	22.5955	22.6519	21.2376	12.1276	47.5948	0.254808	3.06046	54.7371	0.055912	2.74628	54.8582	0.0500614	3.93763	53.4137	0.0737195	9.75868	43.7201	0.223208	1.93099	23.0702	0.0837007	11909.6
ENSG00000167770	OTU deubiquitinase, ubiquitin aldehyde binding 1	OTUB1	7.02275	6.89592	6.74821	6.07477	5.74584	5.15283	3.92163	4.12391	4.04584	5.3825	6.10079	5.55329	9.48565	8.24945	9.87417	4.86599	4.88427	6.55727	5.1415	5.38204	5.88939	5.66682	5.05683	5.67681	8.00986	10.0164	9.60072	10.228	1.89918	6.47691	0.293223	0.741342	6.27339	0.118173	0.935763	4.85466	0.192756	2.21876	7.31947	0.303131	0.329771	5.4689	0.0602994	1.00367	9.46375	0.106054	964.639
ENSG00000079277	MAP kinase interacting serine/threonine kinase 1	MKNK1	2.19473	1.98378	1.91347	1.7647	1.66572	1.8478	1.62162	1.50613	1.56932	1.75675	1.68515	2.35486	2.14549	2.19036	2.31938	1.68792	1.77981	1.52703	2.10794	2.12953	1.72466	2.16207	1.99313	1.86706	2.36246	2.49604	2.7762	2.23984	0.321648	1.97761	0.162645	0.184304	1.89503	0.0972561	0.309417	1.74897	0.176914	0.318926	1.94167	0.164254	0.172155	1.9974	0.0861897	0.230195	2.46864	0.0932479	448.338
ENSG00000172586	Coiled-coil-helix-coiled-coil-helix domain-containing protein 1	CHCHD1	14.446	14.6124	11.2877	9.32167	8.63605	6.80949	9.70885	10.2582	11.9026	8.91218	9.2512	8.17327	13.2245	11.8351	12.6887	7.50865	7.76468	10.3122	7.7147	7.27911	8.93915	8.75478	7.98487	6.92781	6.46988	5.71088	6.25457	7.70626	2.44622	9.29984	0.26304	3.18878	10.8522	0.293837	1.28965	9.70105	0.132939	2.46749	10.5556	0.23376	0.796992	7.9334	0.10046	0.843389	6.5354	0.129049	409.909
ENSG00000134644	Pumilio RNA-binding family member 1	PUM1	7.39509	7.25839	5.63957	14.9168	14.6594	15.0384	9.04759	7.20501	5.90184	15.4918	14.8002	14.5167	7.45894	8.05624	6.05134	14.388	14.2785	15.0135	15.0002	14.8698	11.6472	15.2756	15.1121	15.5261	12.7224	13.0681	15.7766	16.5563	3.75677	12.2383	0.306969	4.4849	10.8179	0.41458	4.26698	11.1605	0.382328	4.0972	10.8744	0.376773	1.45077	14.5718	0.0995599	1.92046	14.5308	0.132164	2153.41
ENSG00000099940	synaptosome associated protein 29	SNAP29	8.40803	8.65814	7.56566	9.60022	9.97974	9.33683	6.48235	5.91037	5.03436	9.17987	9.20885	9.16161	11.2842	10.2972	9.36011	9.3993	9.4525	9.84181	7.58764	7.48423	8.60807	7.37182	6.67965	7.93623	12.3023	13.5407	8.84495	9.15884	1.80833	8.84556	0.204433	0.885922	8.92477	0.0992655	1.90499	7.49623	0.254126	0.749718	9.93919	0.0754304	0.638932	7.61127	0.0839454	2.32233	10.9617	0.211858	1208.94
ENSG00000137500	coiled-coil domain containing 90B	CCDC90B	9.715	10.2519	9.13018	10.3443	10.9701	10.755	4.98407	5.30334	5.70577	11.3463	10.4966	10.2954	13.9149	12.948	12.7514	10.9864	10.5054	13.1893	7.36612	6.8723	8.83566	9.55226	9.57792	9.72781	15.2698	12.9085	7.89518	7.12744	2.58704	9.95452	0.259886	0.678835	10.1944	0.066589	2.97753	8.02193	0.371174	1.33622	12.3826	0.107911	1.23932	8.65535	0.143186	3.93066	10.8002	0.363943	1801.38
ENSG00000096384	Heat shock protein 90 kDa alpha (cytosolic), class B member 1	HSP90AB1	658.288	678.816	721.786	340.282	346.968	345.124	678.198	658.028	618.183	339.441	317.031	307.858	576.688	528.656	543.878	329.551	328.139	366.162	230.726	204.831	275.241	239.828	233.74	253.022	181.518	180.43	205.048	202.239	179.977	388.918	0.462764	188.545	515.211	0.365957	182.082	486.456	0.374303	116.031	445.512	0.260443	23.5476	239.565	0.0982933	13.1458	192.309	0.0683578	36377.9
ENSG00000112592	TATA box binding protein	TBP	3.93481	3.83399	3.31647	4.76845	4.14005	4.05796	3.24722	2.74171	3.12808	4.88551	4.41306	4.15171	4.99822	4.29026	4.58339	4.19204	5.18864	5.52247	4.46703	3.54767	4.25193	4.99726	4.64194	4.55936	7.41843	7.85048	5.04807	6.94264	1.18943	4.61139	0.257933	0.471608	4.00862	0.117648	0.842125	3.76122	0.223897	0.526984	4.79584	0.109884	0.488432	4.41087	0.110734	1.23487	6.81491	0.181201	291.32
ENSG00000150991	Ubiquitin C	UBC	308.557	311.118	243.313	297.19	314.295	326.337	307.214	322.747	307.911	266.398	247.671	253.099	340.88	323.818	272.857	295.841	299.135	306.087	322.087	320.363	279.634	265.539	259.634	254.705	356.722	268.33	190.584	184.588	40.9538	287.381	0.142507	29.3804	300.135	0.0978906	32.2375	284.173	0.113443	23.5873	306.437	0.0769727	30.2785	283.66	0.106742	80.694	250.056	0.322704	32229.5
ENSG00000213246	SPT4 homolog, DSIF elongation factor subunit	SUPT4H1	50.2312	50.3893	49.6231	27.1707	27.8995	26.9198	41.4331	41.6693	43.02	26.7739	25.311	25.4155	59.1372	50.0839	59.1288	29.2059	29.0636	36.4349	23.024	22.4104	25.7181	24.4228	23.9304	23.4899	24.1544	26.6993	27.0438	24.7929	11.8489	33.7356	0.351227	12.4681	38.7056	0.322127	8.90859	33.9371	0.262503	14.1002	43.8424	0.321611	1.15817	23.8326	0.0485959	1.41573	25.6726	0.0551456	2121.76
ENSG00000013275	Proteasome (prosome, macropain) 26S subunit, ATPase, 4	PSMC4	10.6338	11.8708	10.7772	16.5753	17.0127	13.1004	15.2434	13.5785	13.0441	16.5636	19.4612	17.9513	14.1138	14.079	13.1295	14.6478	15.6653	19.2776	8.84042	8.40481	12.0441	19.2899	19.0766	19.6442	25.475	28.4325	28.6357	32.6838	5.9837	16.759	0.357044	2.83065	13.3284	0.212378	2.50097	15.9737	0.156568	2.1844	15.1522	0.144164	5.39538	14.55	0.370816	2.96094	28.8068	0.102786	1084.66
ENSG00000124762	Cyclin-dependent kinase inhibitor 1A (p21, Cip1)	CDKN1A	209.749	210.544	217.495	237.076	231.598	190.056	184.026	163.909	148.18	202.844	211.692	201.141	150.938	155.732	159.373	155.348	157.607	202.008	128.076	129.578	161.584	197.033	186.314	214.592	203.745	237.229	311.368	265.77	41.3802	193.736	0.213591	16.921	216.086	0.0783067	24.8689	185.299	0.13421	19.0748	163.501	0.116665	35.9068	169.529	0.211803	45.59	254.528	0.179116	16491.8
ENSG00000110200	anaphase promoting complex subunit 15	ANAPC15	3.02879	2.70257	2.36639	3.31724	3.24303	3.18632	3.25001	2.47995	2.60609	3.88888	3.56908	3.52822	3.82786	3.20076	3.52343	3.58305	3.68851	4.64148	1.69158	1.64256	1.79124	3.00506	3.37632	3.51593	1.81531	2.10399	3.4648	3.64046	0.751043	3.05996	0.245442	0.36909	2.97406	0.124103	0.563864	3.22037	0.175093	0.486878	3.74418	0.130036	0.888385	2.50378	0.354817	0.929998	2.75614	0.337428	247.756
ENSG00000089053	anaphase promoting complex subunit 5	ANAPC5	2.91059	3.03268	2.57224	6.5112	6.26549	6.66569	2.62979	2.21136	1.91993	6.64938	6.17188	7.09883	4.49776	4.2972	3.84913	7.19317	6.94414	6.24795	4.00118	3.69977	4.94187	6.34304	6.02017	6.49646	7.68674	7.22749	6.86595	7.12739	1.82595	5.28852	0.345266	2.00473	4.65965	0.430232	2.43081	4.44686	0.546636	1.46207	5.50489	0.265594	1.21649	5.25042	0.231695	0.342363	7.22689	0.0473735	1704.3
ENSG00000148606	RNA polymerase III subunit A	POLR3A	0.765166	0.778212	0.541161	2.58606	2.95168	2.6813	0.872145	0.610263	0.44889	2.96123	2.74313	2.41124	0.780308	0.933466	0.575191	2.92755	2.88372	2.80991	2.31207	2.32698	1.88925	2.93099	2.69638	2.76918	3.39574	3.76064	3.42468	3.75338	1.09964	2.16143	0.508756	1.12956	1.71726	0.657765	1.15056	1.67448	0.687113	1.16229	1.81836	0.639195	0.383171	2.48748	0.15404	0.200594	3.58361	0.0559754	485.839
ENSG00000142784	WD and tetratricopeptide repeats 1	WDTC1	4.21363	4.05707	3.19868	10.485	10.1675	9.44722	4.17368	3.59358	3.50207	9.47459	10.5433	10.2375	4.78673	5.21135	5.10854	8.28334	8.62567	8.86839	9.45389	11.0224	8.57263	7.46332	6.68441	8.10032	9.26701	11.1333	11.5364	10.3956	2.74431	7.77168	0.353117	3.43543	6.92818	0.495863	3.49141	6.92079	0.504482	1.96207	6.814	0.287946	1.53583	8.5495	0.17964	0.996451	10.5831	0.0941552	1229.69
ENSG00000163798	solute carrier family 4 member 1 adaptor protein	SLC4A1AP	2.15902	2.40819	1.85987	5.10953	4.89892	4.88778	2.08737	1.70874	1.41773	5.17958	5.32165	5.63239	2.39287	2.4188	1.42635	4.75117	4.55276	4.70053	4.70958	4.77217	3.96709	5.86746	6.20468	6.11548	5.86307	4.33003	5.23445	5.41984	1.59174	4.12133	0.386221	1.55797	3.55388	0.438385	2.01029	3.55791	0.56502	1.46384	3.37375	0.43389	0.917047	5.27275	0.173922	0.644324	5.21185	0.123627	558.683
ENSG00000073578	Succinate dehydrogenase complex, subunit A, favoprotein (Fp)	SDHA	9.2524	8.8769	9.03148	9.96186	9.38966	8.27859	5.86053	6.21182	5.81983	7.73147	8.79308	9.03867	11.9831	12.1085	10.6872	7.67545	7.77975	9.36577	7.52969	8.7012	8.5455	7.81006	7.30765	8.44072	6.36196	7.90481	8.57939	9.27866	1.54711	8.51092	0.18178	0.560899	9.13181	0.0614225	1.47416	7.24257	0.203541	1.97784	9.93329	0.199112	0.583339	8.0558	0.0724123	1.2462	8.03121	0.155169	2012.17
ENSG00000138375	SWI/SNF related, matrix associated, actin dependent regulator of chromatin, subfamily a like 1	SMARCAL1	4.58913	4.41711	3.69918	6.74033	6.16668	5.39357	2.15291	2.23877	2.06187	6.49453	6.5822	5.91509	6.53357	6.37948	5.41567	5.88311	5.82249	6.50277	4.19863	3.73496	4.5514	5.82936	5.24468	5.74436	7.92872	8.38365	5.9692	6.38962	1.57733	5.39154	0.292556	1.14689	5.16766	0.221937	2.3013	4.2409	0.542645	0.45167	6.08952	0.0741718	0.856114	4.8839	0.175293	1.16897	7.1678	0.163087	734.191
ENSG00000130640	tubulin gamma complex associated protein 2	TUBGCP2	2.26435	2.35276	1.74245	5.22939	5.15222	4.36107	1.74889	1.49139	1.3342	4.65974	5.60143	5.17535	4.63767	4.65377	4.02412	4.50618	4.63453	5.16234	2.76262	2.80166	3.43648	3.9411	3.78311	4.14732	5.56908	6.83989	8.36142	9.15112	1.89446	4.26877	0.443794	1.57431	3.51704	0.447624	2.00979	3.33517	0.602606	0.363898	4.6031	0.079055	0.587617	3.47871	0.168918	1.59488	7.48038	0.213208	854.624
ENSG00000175414	ADP ribosylation factor like GTPase 10	ARL10	1.9899	1.73174	1.6467	2.31658	2.38311	2.61636	2.23771	2.13179	1.9842	2.58282	2.53895	2.77996	1.7369	2.15469	1.7119	2.87248	2.65527	2.04656	5.63351	5.28791	3.52287	2.61354	2.41527	1.99031	4.94779	4.26475	2.1793	2.17784	1.07446	2.68395	0.400326	0.386191	2.11406	0.182677	0.304887	2.3759	0.128325	0.477014	2.1963	0.21719	1.54628	3.57723	0.432254	1.4291	3.39242	0.421264	844.473
ENSG00000179361	AT-rich interaction domain 3B	ARID3B	0.0227639	0.0685928	0.0214292	0.220619	0.176068	0.2127	0.0703889	0.0831241	0.0950692	0.213671	0.334189	0.387302	0.0416778	0.0602221	0.0643368	0.191656	0.211095	0.12639	0.405555	0.51231	0.273727	0.236975	0.200892	0.313068	0.300889	0.276358	0.298633	0.262818	0.12677	0.202947	0.624648	0.0934603	0.120362	0.776492	0.137623	0.197291	0.697566	0.0723585	0.115896	0.624339	0.116178	0.323754	0.358847	0.0182993	0.284675	0.0642814	32.3231
ENSG00000198863	RUN domain containing 1	RUNDC1	1.30054	1.6507	1.0214	3.4384	3.21147	4.04072	1.4313	1.25249	0.855239	3.80543	3.71894	3.30347	1.46269	1.59905	1.42126	3.14319	3.48453	3.35837	3.76065	3.41461	3.52817	3.76422	3.57362	3.80331	5.84142	4.7637	4.4397	4.14298	1.30042	3.01898	0.430746	1.27185	2.44387	0.520423	1.35443	2.39448	0.565646	1.01234	2.41151	0.419796	0.157711	3.64076	0.0433182	0.741018	4.79695	0.154477	370.216
ENSG00000144028	small nuclear ribonucleoprotein U5 subunit 200	SNRNP200	7.50338	6.43198	5.83899	15.8319	16.4654	15.7527	6.04585	5.00597	4.01785	16.0151	15.2416	14.4915	7.20654	8.47711	5.50207	17.558	17.6802	14.9186	15.1336	15.4725	10.9314	13.5307	13.267	14.2307	14.3472	14.6125	18.5069	19.3827	4.72504	12.4786	0.378652	5.19579	11.3041	0.459639	5.65826	10.1363	0.558217	5.46285	11.8904	0.459433	1.63324	13.761	0.118687	2.60476	16.7123	0.155859	3549.17
ENSG00000158987	Rap guanine nucleotide exchange factor 6	RAPGEF6	0.330484	0.27905	0.239313	0.554354	0.421795	0.463761	0.423921	0.396313	0.303764	0.61432	0.565224	0.665212	0.162905	0.229784	0.164654	0.475283	0.366506	0.494016	0.40928	0.469146	0.353806	0.303691	0.299132	0.323137	1.15368	0.915593	0.51308	0.482188	0.212556	0.441907	0.480997	0.119653	0.38146	0.313673	0.14107	0.494792	0.285109	0.15059	0.315525	0.47727	0.0672513	0.359699	0.186966	0.32516	0.766134	0.424417	131.651
ENSG00000162924	REL proto-oncogene, NF-kB subunit	REL	0.21359	0.270418	0.14193	0.465891	0.429462	0.394116	0.24975	0.225865	0.151585	0.501838	0.411671	0.416705	0.132269	0.163423	0.10061	0.511795	0.500629	0.473145	0.967231	0.968171	0.456034	0.553195	0.406555	0.445072	0.520354	0.660968	0.481796	0.642399	0.219421	0.423445	0.518181	0.129805	0.319234	0.406612	0.136196	0.326236	0.417478	0.200257	0.313645	0.638482	0.263943	0.63271	0.417163	0.0886919	0.576379	0.153878	124.911
ENSG00000133704	Importin 8	IPO8	5.2421	4.69322	4.1179	9.66149	10.2595	10.5879	3.87814	2.95926	2.70491	10.5322	9.56988	9.28678	4.69135	4.64069	3.24106	9.55048	9.26844	10.7051	7.22487	6.87038	6.70148	9.50182	9.08918	9.13857	6.69279	6.04799	8.88014	9.76572	2.65866	7.33941	0.362244	3.0399	7.42702	0.409303	3.66776	6.48854	0.565268	3.175	7.01619	0.452525	1.28491	8.08772	0.158872	1.76234	7.84666	0.224597	1335.48
ENSG00000126391	FERM domain containing 8	FRMD8	2.03075	1.6516	2.2208	4.79924	3.8809	3.7296	2.11475	1.81563	1.59596	3.9003	4.69944	3.92315	1.75618	1.93558	1.71776	3.23975	3.55096	4.0386	2.65536	2.76317	3.04804	4.11747	3.5792	4.84024	4.66024	5.95885	7.70882	7.63949	1.65641	3.55614	0.465789	1.25651	3.05215	0.411679	1.31971	3.0082	0.438703	1.0244	2.70647	0.378501	0.853741	3.50058	0.243886	1.46481	6.49185	0.225638	379.019
ENSG00000206573	THUMPD3 antisense RNA 1	THUMPD3-AS1	0.343663	0.223113	0.254568	0.555506	0.607239	0.812179	0.428048	0.424108	0.439202	0.783095	0.709615	1.04347	0.428066	0.407386	0.520142	0.959821	0.956715	0.761605	1.33337	1.26994	0.587121	1.13067	1.06509	0.766987	0.595736	0.565406	0.545786	0.315932	0.304797	0.672628	0.453144	0.230852	0.466045	0.495343	0.252956	0.637922	0.396531	0.254762	0.672289	0.378946	0.291948	1.02553	0.28468	0.12818	0.505715	0.253462	113.659
ENSG00000132780	nuclear autoantigenic sperm protein	NASP	2.17546	2.08548	1.63913	2.66933	2.68522	3.22777	3.64455	2.82215	2.27975	2.98598	2.81157	3.74448	1.92524	2.0085	1.33958	3.57589	3.35074	2.32672	3.68515	3.70675	2.51789	4.48708	4.71885	3.27877	3.57138	3.28021	3.86652	6.22122	1.03131	3.09398	0.333328	0.559683	2.41373	0.231875	0.555325	3.04808	0.182188	0.870916	2.42111	0.359717	0.803285	3.73241	0.215219	1.34571	4.23483	0.317773	702.379
ENSG00000160783	polyamine modulated factor 1	PMF1	2.42696	1.85995	1.76962	1.78523	1.24606	1.37323	1.07827	1.41859	1.31498	1.22153	1.30137	1.49856	1.36129	1.74431	2.04852	0.965739	1.31717	1.3817	1.08227	1.18206	1.51196	1.21621	1.23253	1.59804	2.02736	2.72498	4.64343	4.72018	0.922204	1.75186	0.526414	0.41657	1.74351	0.238926	0.14755	1.30555	0.113017	0.376081	1.46979	0.255874	0.203252	1.30385	0.155887	1.36165	3.52899	0.385846	122.135
ENSG00000103202	NME/NM23 nucleoside diphosphate kinase 4	NME4	13.6785	13.3601	14.3365	10.8376	8.85408	6.8062	9.99102	12.4898	12.4443	10.3961	13.3054	12.713	20.1231	22.5955	21.1446	7.1417	7.44763	9.11539	9.54116	11.0927	12.4325	7.71322	8.56896	9.2601	6.82459	8.63826	16.9918	15.8878	4.28078	11.919	0.359157	3.017	11.3122	0.266704	1.3554	11.8899	0.113996	7.40443	14.5947	0.507339	1.72183	9.7681	0.17627	5.10196	12.0856	0.422152	1281.99
ENSG00000075624	Beta Actin	ACTB	279.583	275.388	236.769	420.993	396.551	327.734	431.04	328.39	258.586	540.863	617.591	481.129	511.056	518.523	368.974	322.297	336.124	408.911	263.137	281.418	367.478	467.361	498.75	520.464	116.992	146.33	370.031	281.512	121.322	370.499	0.327454	72.9691	322.836	0.226025	133.266	442.933	0.300873	85.8111	410.981	0.208796	111.939	399.768	0.280009	118.359	228.716	0.517494	33879.8
ENSG00000166710	Beta-2-microglobulin	B2M	532.624	527.467	533.948	331.116	323.504	339.476	477.686	541.971	599.989	324.898	298.9	338.497	297.473	258.18	308.136	193.659	188.399	252.706	451.987	481.423	440.439	796.74	703.534	455.628	566.498	449.752	723.72	799.479	171.511	447.78	0.383025	109.672	431.356	0.254249	126.739	430.324	0.294519	50.3516	249.759	0.201601	154.612	554.958	0.278602	156.986	634.862	0.247276	78677.5
ENSG00000165704	Hypoxanthine phosphoribosyltransferase 1	HPRT1	13.0612	14.6368	11.0863	8.73248	7.95142	8.48474	12.443	10.7373	11.6166	10.2599	8.78146	7.95122	14.1488	13.5719	14.13	9.5412	8.68023	11.9603	3.78574	2.94731	8.12425	8.2027	8.99924	8.11656	7.05908	4.65126	9.13845	6.53453	3.04188	9.47622	0.321001	2.74029	10.6588	0.257091	1.69362	10.2983	0.164456	2.39554	12.0054	0.199538	2.61363	6.69597	0.390329	1.84523	6.84583	0.269541	458.005
ENSG00000196262	Peptidylprolyl isomerase A (cyclophilin A)	PPIA	208.692	204.609	213.689	123.327	125.556	132.588	182.914	215.864	252.941	116.226	110.327	116.253	212.381	194.436	225.914	106.188	110.029	140.026	70.8459	65.2693	88.5763	83.7344	93.1951	107.472	15.8853	13.5056	27.8188	25.1546	68.6944	127.979	0.536763	45.0215	168.077	0.267863	60.6342	165.754	0.365808	52.7752	164.829	0.320182	15.3364	84.8488	0.18075	6.96214	20.5911	0.338115	17950.2
ENSG00000204842	ataxin 2	ATXN2	0.718057	0.552659	0.546975	2.69214	2.76014	3.00302	1.25307	1.06051	0.861857	2.84781	2.69707	3.0929	0.559782	0.816685	0.70994	3.05859	3.01907	1.86937	3.0042	3.12651	1.88485	3.15232	2.93183	3.29073	5.42863	5.43783	3.28765	3.66597	1.35999	2.40465	0.565565	1.21781	1.71217	0.711267	1.01284	1.96887	0.514427	1.15502	1.67224	0.690702	0.511864	2.89841	0.176602	1.14006	4.45502	0.255904	850.39
ENSG00000185900	protein-O-mannose kinase	POMK	0.866385	0.924256	0.780127	0.841256	1.16541	1.10619	0.848621	0.698337	0.769108	1.20366	0.897632	0.876159	0.672429	0.365397	1.08237	1.28724	1.12435	1.47311	0.49255	0.461178	0.520059	1.00285	1.01945	0.784933	0.464708	0.487796	1.21641	1.24258	0.291443	0.881234	0.330721	0.154329	0.94727	0.162919	0.173975	0.882253	0.197194	0.409539	1.00082	0.409205	0.257812	0.713503	0.361332	0.435119	0.852874	0.51018	46.1541
ENSG00000265148	TSPOAP1 antisense RNA 1	TSPOAP1-AS1	0	0.0338079	0.00924174	0.124104	0.107775	0.0698904	0.0173466	0	0	0.180378	0.125326	0.160688	0.053923	0.0865731	0.0277465	0.0777934	0.0739688	0.0853168	0.0641847	0.0989826	0.0262333	0.0201049	0.0231036	0.0436418	0.0346038	0.0317826	0	0.0323844	0.0493382	0.0574608	0.858642	0.0516016	0.0574699	0.897889	0.0840999	0.0806232	1.04312	0.0227758	0.0675536	0.337151	0.0307536	0.0460418	0.667949	0.0165064	0.0246927	0.668475	5.24593
ENSG00000171960	Peptidylprolyl isomerase H (cyclophilin H)	PPIH	10.8946	11.2342	8.75777	5.90086	5.96173	7.1459	4.43399	5.2539	5.2486	7.21669	5.35477	5.14608	17.1675	16.8613	16.4219	6.7657	6.9102	9.50329	5.00993	5.02495	7.21799	6.40082	5.68468	7.59106	4.31469	4.99328	6.81879	6.46073	3.65738	7.70342	0.474773	2.37085	8.31584	0.2851	0.930977	5.44234	0.171062	5.07903	12.2716	0.413884	1.10109	6.1549	0.178897	1.18851	5.64687	0.210472	324.331
ENSG00000072274	Transferrin receptor (p90, CD71)	TFRC	0.811305	0.752497	0.679346	15.6049	15.6122	15.6838	19.3209	12.1221	6.38967	23.8116	22.4611	18.2797	0.455467	0.553379	0.405386	24.0948	23.6744	31.535	3.10927	2.80196	3.44152	35.8302	39.0541	28.7926	2.35408	1.58171	22.5078	23.6722	12.1668	14.1212	0.861596	8.1535	8.19067	0.995462	6.62712	17.0642	0.388364	14.4932	13.4531	1.07731	17.5392	18.8383	0.931041	12.2082	12.529	0.974399	2883.03
ENSG00000142541	Ribosomal protein L13a	RPL13A	1257.98	1262.61	1455.03	689.783	602.351	552.193	2011.81	1988.63	1902.6	515.49	606.179	569.408	1093.18	1127.09	1615.27	520.92	575.38	815.652	260.662	236.446	523.971	282.246	300.545	369.493	229.071	251.46	311.062	266.509	569.499	792.608	0.718513	398.009	969.991	0.410322	770.395	1265.69	0.608679	409.041	957.915	0.427011	105.721	328.894	0.321446	34.628	264.525	0.130906	62472.3
ENSG00000131469	60S large ribosomal protein L27	RPL27	646.566	596.453	768.632	219.949	213.118	247.359	736.108	939.883	1016.64	187.344	177.921	204.87	526.463	469.61	852.056	207.266	207.644	347.242	115.302	103.963	196.812	123.415	133.719	149.349	136.11	152.354	146.786	128.186	284.072	355.397	0.799309	249.681	448.68	0.556479	398.307	543.794	0.732459	242.798	435.047	0.558096	33.1287	137.093	0.241651	10.8079	140.859	0.0767285	24417.2
ENSG00000089157	Ribosomal protein, large, P0	RPLP0	1118.69	1171.16	1315.19	392.427	388.055	409.766	1414.52	1558.9	1561.13	370.584	369.628	357.966	977.727	883.372	1219.35	399.586	416.465	560.274	190.195	160.757	348.407	144.681	155.836	251.315	126.165	115.25	95.3	84.2925	491.119	591.321	0.830547	445.608	799.214	0.557558	629.654	938.788	0.67071	334.562	742.796	0.450409	78.5721	208.532	0.376787	18.9356	105.252	0.179908	80706
ENSG00000111640	Glyceraldehyde-3-phosphate dehydrogenase	GAPDH	3831.14	3918.53	3742.93	532.179	511.141	438.121	3000.71	3405.41	3639.35	507.408	536.817	486.723	5598.35	5342.96	5324.59	365.015	390.006	502.069	1769.33	1800.6	2497.96	456.512	457.666	403.014	1059.4	1271.42	450.504	468.89	1777.61	1882.46	0.944303	1828.89	2162.34	0.845792	1567.99	1929.4	0.81268	2742.32	2920.5	0.93899	905.855	1230.85	0.735961	416.603	812.553	0.512708	187786
ENSG00000102144	Phosphoglycerate kinase 1	PGK1	419.931	430.735	440.119	29.4631	30.9293	31.5756	285.442	333.154	376.948	34.7288	32.1925	30.764	411.417	382.263	478.381	33.4421	32.3176	39.2992	210.872	194.97	295.762	65.9713	70.6488	44.6975	183.058	169.867	31.9923	29.5686	165.801	183.947	0.901356	218.968	230.459	0.950137	166.467	182.205	0.913623	215.345	229.52	0.938242	101.362	147.154	0.68882	84.2874	103.621	0.813418	33431.1
ENSG00000183323	coiled-coil domain containing 125	CCDC125	0.0579399	0.0306965	0.0503472	0.957799	0.974117	1.26916	0.0315003	0.0350534	0.00413634	1.17849	1.21758	1.91589	0.0897607	0.0746753	0.046187	1.20298	1.07716	0.624023	0.713901	0.674047	0.285828	1.06485	0.968453	1.05007	0.534125	0.389577	0.665647	0.705696	0.51672	0.638918	0.808742	0.57001	0.556677	1.02395	0.817673	0.730441	1.11942	0.528324	0.519132	1.01771	0.299467	0.792859	0.377705	0.142997	0.573761	0.249228	123.037
ENSG00000160211	Glucose-6-phosphate dehydrogenase	G6PD	4.4512	4.464	4.18125	24.6282	21.755	17.9647	3.17462	3.03071	2.83953	16.5151	21.2286	18.4419	4.58088	5.29529	4.25629	9.64872	11.4075	13.0507	5.25322	5.86899	6.5032	19.1356	18.8718	21.3285	5.84573	6.75772	49.7855	43.5149	11.7932	13.3493	0.883436	9.5935	12.9074	0.743257	8.73686	10.8718	0.803629	3.8171	8.03991	0.474769	7.67307	12.8269	0.598202	23.4384	26.476	0.885271	1228.01
ENSG00000060339	cell division cycle and apoptosis regulator 1	CCAR1	1.34781	1.45673	0.944723	8.56081	9.19456	11.3605	2.82995	1.94702	1.19671	8.99571	8.16348	9.13288	1.27122	1.84714	0.654118	11.287	10.9667	6.74386	7.61784	7.69801	3.3157	11.8293	11.3921	10.7413	8.04123	6.17674	11.4933	12.6644	4.16861	6.74538	0.617994	4.72652	5.47752	0.862894	3.76014	5.37763	0.699219	4.89122	5.46166	0.895556	3.23564	8.76571	0.369125	3.00684	9.59391	0.313411	1020.3
ENSG00000163681	sarcolemma associated protein	SLMAP	0.817148	0.836887	0.595159	3.58015	3.68853	3.74924	1.09282	0.800195	0.51022	3.84877	3.5899	3.46589	0.777787	0.8462	0.489676	3.85142	3.78011	3.91383	2.41961	2.29636	2.06111	3.73751	3.59906	4.03383	3.06522	2.43509	3.60105	4.36064	1.38177	2.56584	0.538525	1.60411	2.21119	0.725451	1.5679	2.21797	0.706907	1.72666	2.2765	0.758468	0.858071	3.02458	0.283699	0.816828	3.3655	0.242706	914.63
ENSG00000257621	PSMA3 antisense RNA 1	PSMA3-AS1	0.501011	0.587433	0.422226	1.72912	1.88575	2.45	0.455273	0.418168	0.340981	1.87917	1.88423	2.195	0.331971	0.433395	0.341636	2.77667	2.59678	1.95354	2.03708	1.74222	0.858514	2.34844	2.62385	1.8931	1.79958	1.4366	1.82974	2.36097	0.843216	1.50402	0.560643	0.866947	1.26259	0.686641	0.87443	1.19547	0.731453	1.16866	1.40566	0.831394	0.608559	1.9172	0.31742	0.380685	1.85672	0.205031	281.535
ENSG00000152104	protein tyrosine phosphatase, non-receptor type 14	PTPN14	1.26097	0.973627	0.965241	8.32512	8.32758	7.86653	1.65688	1.27912	1.25073	10.3412	10.0995	8.5603	1.33033	2.25884	1.55906	11.8561	11.3895	6.7013	14.1295	12.2901	11.9871	10.2264	9.81473	10.2589	8.26469	8.07295	6.60396	6.21132	4.26288	6.92362	0.615701	3.89745	4.61984	0.843632	4.57369	5.53128	0.826878	4.88305	5.8492	0.834823	1.65915	11.4511	0.14489	1.03234	7.28823	0.141645	3273.84
ENSG00000256269	Hydroxymethylbilane synthase	HMBS	0.299666	0.480147	0.454488	1.61348	1.57011	0.970375	0.441242	0.411515	0.455794	1.94834	2.33071	1.79272	0.632473	0.62394	0.525415	1.33158	1.34602	1.82456	0.587755	0.527539	1.32717	2.35814	2.42255	2.54399	1.17361	1.4552	2.15042	3.81673	0.871481	1.33627	0.652172	0.582783	0.898043	0.648947	0.887206	1.23005	0.721275	0.528746	1.04733	0.504851	0.936705	1.62786	0.575422	1.1852	2.14899	0.551512	143.403
ENSG00000103544	chromosome 16 open reading frame 62	C16orf62	2.97528	2.58953	2.31699	7.83341	8.14582	7.56933	1.36545	1.34205	1.21939	7.67395	7.58097	7.34005	4.5461	4.03771	3.10306	8.24777	8.45	9.50306	3.33903	3.19583	3.06924	7.08387	6.76051	7.19035	2.29645	2.55451	8.72245	8.57279	2.77888	5.30803	0.523524	2.87379	5.23839	0.5486	3.41041	4.42031	0.771533	2.72357	6.31462	0.431312	2.09348	5.10647	0.409965	3.59442	5.53655	0.649216	1333.4
ENSG00000179134	sterile alpha motif domain containing 4B	SAMD4B	4.08063	3.25623	3.63898	23.4995	22.9198	22.7912	5.39215	4.98417	4.92325	13.7016	15.161	16.9188	2.49439	3.908	3.61697	17.8169	19.0424	14.5493	9.49531	11.1704	7.93374	13.0173	12.4737	13.4464	17.3063	20.4835	24.4948	21.7543	7.30148	12.6525	0.577077	10.638	13.3644	0.795998	5.65999	10.1802	0.555982	7.71253	10.238	0.753324	2.16923	11.2562	0.192715	2.98288	21.0097	0.141976	2574.35
ENSG00000198131	zinc finger protein 544	ZNF544	0.421451	0.350031	0.298722	1.44996	1.21234	1.38986	0.39424	0.317542	0.340519	1.48532	1.42627	1.26859	0.508364	0.564035	0.434413	1.76557	1.56328	1.6326	1.09243	0.785574	0.764033	1.59417	1.41966	1.66962	1.17093	1.15573	1.76124	1.52108	0.521488	1.06277	0.490687	0.551389	0.853729	0.645859	0.575988	0.87208	0.660476	0.635403	1.07804	0.589403	0.398731	1.22092	0.326583	0.292845	1.40225	0.20884	193.154
ENSG00000139644	Transmembrane BAX inhibitor motif containing 6 1 isoform 1	TMBIM6	228.447	245	196.95	110.243	112.615	103.802	174.127	158.69	149.239	115.917	106.471	95.1105	163.42	149.313	155.133	100.924	98.7902	127.445	109.355	102.456	139.409	104.859	104.907	101.114	137.198	137.946	88.2131	86.9249	40.7226	132.286	0.307836	64.6926	166.176	0.389301	31.7676	133.259	0.23839	27.9641	132.504	0.211043	14.5106	110.35	0.131496	28.8756	112.57	0.256511	24541.2
ENSG00000054611	TBC1 domain family member 22A	TBC1D22A	7.42298	7.19803	6.12994	4.71982	3.92314	3.6461	5.23579	5.24625	4.70382	3.89475	4.48895	4.13702	10.2721	10.0827	8.40302	3.25461	3.6931	4.14901	4.35297	4.31115	6.16741	3.21919	3.19844	3.55925	6.25971	7.8381	5.66506	5.04642	1.97461	5.36496	0.368056	1.64377	5.50667	0.298505	0.557641	4.61776	0.12076	3.3016	6.64243	0.497047	1.11862	4.13474	0.270542	1.19775	6.20232	0.193113	834.599
ENSG00000148634	HECT and RLD domain containing E3 ubiquitin protein ligase 4	HERC4	8.86763	8.95763	8.86222	5.00094	5.22758	5.88809	15.5838	13.6003	12.0931	5.79182	5.52485	5.85955	7.38869	7.22767	6.04018	4.97067	4.74383	4.78859	7.76799	7.94141	6.55925	5.04977	5.07496	5.72952	7.28919	6.69492	3.79106	3.99587	2.80737	7.01111	0.400417	1.95215	7.13401	0.27364	4.53877	9.74224	0.465886	1.21857	5.85994	0.207949	1.2875	6.35382	0.202635	1.80728	5.44276	0.332053	3441.92
ENSG00000111786	Serine/arginine-rich splicing factor 9	SRSF9	28.1194	26.9726	24.9685	12.6446	12.2977	11.8393	24.2336	23.1067	23.7921	14.5429	14.5612	14.0072	24.5833	24.855	23.6889	12.9021	12.7019	13.4302	20.2547	19.3124	22.9774	14.4963	14.7623	13.7783	21.5002	20.2059	10.4815	12.5836	5.57214	18.3428	0.303777	7.96982	19.4737	0.409261	5.13239	19.0406	0.26955	6.241	18.6936	0.333858	3.77325	17.5969	0.214427	5.47478	16.1928	0.3381	2066.4
ENSG00000156482	Ribosomal protein L30	RPL30	424.552	429.31	485.656	174.956	178.231	192.577	508.827	553.109	627.861	164.06	145.928	159.186	363.079	343.149	484.912	187.266	187.32	245.506	91.9179	84.0102	129.114	93.8816	99.2485	117.914	83.4537	86.7108	85.1525	76.0163	170.732	242.961	0.702714	146.625	314.214	0.46664	226.157	359.828	0.628514	116.951	301.872	0.387419	17.2303	102.681	0.167804	4.73534	82.8333	0.057167	32506.3
ENSG00000169084	dehydrogenase/reductase X-linked	DHRSX	14.2093	14.747	13.7623	6.26315	5.59439	4.51034	6.72967	7.75758	8.9365	4.50919	5.01168	4.81217	23.5748	23.1315	26.9752	5.238	4.95254	6.94983	4.50127	4.85282	5.74974	3.59989	3.02601	3.77148	9.19071	9.35827	10.1309	8.50461	6.36586	8.9411	0.711978	4.85339	9.84773	0.492843	1.80778	6.2928	0.287278	10.4307	15.137	0.689086	0.982399	4.2502	0.231142	0.667929	9.29613	0.0718502	984.073
ENSG00000143947	Ubiquitin-40S ribosomal protein S27a precursor	RPS27A	538.665	521.82	636.128	183.756	188.842	206.295	687.057	797.546	941.589	198.896	178.588	191.65	493.362	435.235	642.745	221.763	210.746	302.765	99.2822	87.5067	168.56	90.7093	105.594	125.027	66.4046	46.5475	48.5546	44.411	254.508	302.144	0.842338	207.9	379.251	0.548186	348.589	499.221	0.698265	169.982	384.436	0.44216	30.401	112.78	0.269561	10.0929	51.4794	0.196057	32391.6
ENSG00000231500	Ribosomal protein S18	RPS18	2696.4	2728.6	2735.72	770.808	782.89	867.554	2853.47	3344.04	3564.79	701.217	629.395	652.834	2587.83	2187.44	3198.18	961.899	964.285	1267.28	337.646	289.501	558.37	295.783	329.014	401.972	234.642	236.315	201.344	177.136	1154.7	1305.58	0.884431	1048.49	1763.66	0.594498	1438.95	1957.62	0.735049	936.789	1861.15	0.503338	101.203	368.714	0.274476	28.4744	212.359	0.134086	84971.9
ENSG00000196230	Tubulin beta chain isoform a	TUBB	747.313	749.364	668.909	198.547	202.174	190.021	586.938	610.27	604.118	182.301	182.285	176.735	884.731	853.929	742.735	160.432	165.544	200.264	228.982	236.027	270.762	151.815	147.725	169.687	201.324	244.163	129.148	131.857	260.004	357.789	0.726696	289.013	459.388	0.629125	230.181	390.441	0.58954	360.334	501.272	0.718839	51.2141	200.833	0.255008	56.0642	176.623	0.317423	39047.5
ENSG00000134333	Lactate dehydrogenase A	LDHA	1566.13	1612.34	1644.97	102.487	106.453	112.773	1562.42	1718.26	1884.82	112.918	105.769	102.952	1282.82	1184.41	1297.52	92.0557	91.9382	109.676	659.946	663.06	711.59	189.676	196.696	144.083	359.357	333.838	61.1015	73.0119	654.97	645.824	1.01416	822.288	857.526	0.958908	890.227	914.522	0.973435	634.956	676.404	0.938723	275.82	427.509	0.645179	161.802	206.827	0.782305	141701
NA	chromosome 3 open reading frame 49	C3orf49	NA	NA	NA	NA	NA	NA	NA	NA	NA	NA	NA	NA	NA	NA	NA	NA	NA	NA	NA	NA	NA	NA	NA	NA	NA	NA	NA	NA	#DIV/0!	#DIV/0!	#DIV/0!	0	#DIV/0!	#DIV/0!	0	#DIV/0!	#DIV/0!	0	#DIV/0!	#DIV/0!	0	#DIV/0!	#DIV/0!	0	#DIV/0!	#DIV/0!	NA
NA	Hemoglobin, beta	HBB	NA	NA	NA	NA	NA	NA	NA	NA	NA	NA	NA	NA	NA	NA	NA	NA	NA	NA	NA	NA	NA	NA	NA	NA	NA	NA	NA	NA	#DIV/0!	#DIV/0!	#DIV/0!	0	#DIV/0!	#DIV/0!	0	#DIV/0!	#DIV/0!	0	#DIV/0!	#DIV/0!	0	#DIV/0!	#DIV/0!	0	#DIV/0!	#DIV/0!	NA
[truncated: 56 more columns]
